# Supplementary material for: Impacts of Natural Organic Matter and Dissolved Solids on Fluoride Retention of Polyelectrolyte Multilayer-Based Hollow Fiber Nanofiltration Membranes
Source: Membranes (Basel). 2025 Apr 2;15(4):110. doi: 10.3390/membranes15040110 (PMC12029039; doi:10.3390/membranes15040110)
Supplement: Supplementary file 1 [file membranes-15-00110-s001.zip]

Archive with 1 entries (1 files):
- membranes-3480749-supplementary.pdf
